# Supplementary material for: Intriguing Role of Proline in Redox Potential Conferring High Temperature Stress Tolerance
Source: Front Plant Sci. 2022 Jun 10;13:867531. doi: 10.3389/fpls.2022.867531 (PMC9252438; doi:10.3389/fpls.2022.867531)
Supplement: Supplementary file 1 [file Table_1.xls]

## Sheet: Supplementary_Table_1_DELTA-OAT
#node1	node2	node1_string_id	node2_string_id	neighborhood_on_chromosome	gene_fusion	phylogenetic_cooccurrence	homology	coexpression	experimentally_determined_interaction	database_annotated	automated_textmining	combined_score
AP3	PI	3702.AT3G54340.1	3702.AT5G20240.1	0	0	0	0.822	0.084	0.999	0	0.995	0.999
DELTA-OAT	P5CS1	3702.AT5G46180.1	3702.AT2G39800.1	0.19	0	0	0	0.047	0.873	0.986	0.979	0.999
AGT	POP2	3702.AT2G13360.1	3702.AT3G22200.2	0.19	0	0	0	0.187	0.848	0.316	0.563	0.964
AGT	PYD4	3702.AT2G13360.1	3702.AT3G08860.1	0.19	0	0	0	0.187	0.848	0.928	0.856	0.998
AGT	AGT3	3702.AT2G13360.1	3702.AT2G38400.2	0.19	0	0	0	0.187	0.848	0.928	0.826	0.998
AGT	AGT2	3702.AT2G13360.1	3702.AT4G39660.1	0.19	0	0	0	0.187	0.848	0.928	0.909	0.999
BIO1	P5CS1	3702.AT5G57590.1	3702.AT2G39800.1	0.19	0	0	0	0.046	0.51	0.76	0.645	0.961
GSA1	P5CS1	3702.AT5G63570.1	3702.AT2G39800.1	0.19	0	0	0	0.046	0.51	0.76	0.645	0.961
GSA2	P5CS1	3702.AT3G48730.1	3702.AT2G39800.1	0.19	0	0	0	0.046	0.51	0.76	0.645	0.961
P5CS1	WIN1	3702.AT2G39800.1	3702.AT1G80600.1	0.19	0	0	0	0.046	0.51	0.76	0.645	0.961
AT2G37500	WIN1	3702.AT2G37500.1	3702.AT1G80600.1	0.19	0	0.361	0	0.132	0.391	0.974	0.73	0.997
AT2G37500	BIO1	3702.AT2G37500.1	3702.AT5G57590.1	0.19	0	0	0	0.058	0.391	0.738	0.55	0.935
AT2G37500	GSA1	3702.AT2G37500.1	3702.AT5G63570.1	0.19	0	0	0	0.073	0.391	0.738	0.55	0.936
AT2G37500	GSA2	3702.AT2G37500.1	3702.AT3G48730.1	0.19	0	0	0	0.163	0.391	0.738	0.55	0.942
AT2G37500	DELTA-OAT	3702.AT2G37500.1	3702.AT5G46180.1	0.19	0	0	0	0.058	0.391	0.545	0.808	0.952
AT4G24830	CARB	3702.AT4G24830.1	3702.AT1G29900.1	0.19	0.784	0	0	0.916	0.27	0.8	0.931	0.999
CARB	P5CS1	3702.AT1G29900.1	3702.AT2G39800.1	0.19	0	0	0	0.108	0.103	0.512	0.719	0.895
CARB	OTC	3702.AT1G29900.1	3702.AT1G75330.1	0	0.305	0	0	0.689	0.088	0.96	0.898	0.999
AT2G19940	NAGS1	3702.AT2G19940.2	3702.AT2G22910.1	0.19	0	0	0	0.854	0.077	0.738	0.93	0.997
AT2G19940	NAGS2	3702.AT2G19940.2	3702.AT4G37670.2	0.19	0	0	0	0.854	0.077	0.738	0.955	0.998
AT2G19940	NAGK	3702.AT2G19940.2	3702.AT3G57560.1	0.19	0	0.342	0	0.873	0.077	0.974	0.8	0.999
AGT	CARB	3702.AT2G13360.1	3702.AT1G29900.1	0	0	0	0	0.102	0	0	0.576	0.603
AGT	WIN1	3702.AT2G13360.1	3702.AT1G80600.1	0.043	0	0	0	0	0	0.322	0.427	0.596
AGT	GSA1	3702.AT2G13360.1	3702.AT5G63570.1	0.043	0	0	0	0	0	0.322	0.399	0.575
AGT	BIO1	3702.AT2G13360.1	3702.AT5G57590.1	0.043	0	0	0	0	0	0.322	0.399	0.575
AGT	GSA2	3702.AT2G13360.1	3702.AT3G48730.1	0.043	0	0	0	0.08	0	0.322	0.399	0.593
AGT	AT4G24830	3702.AT2G13360.1	3702.AT4G24830.1	0.06	0	0	0	0.045	0	0	0.598	0.607
AGT	P5CS1	3702.AT2G13360.1	3702.AT2G39800.1	0.181	0	0	0	0.047	0	0	0.573	0.638
AGT	DELTA-OAT	3702.AT2G13360.1	3702.AT5G46180.1	0.043	0	0	0	0.059	0	0.322	0.588	0.714
AGT2	AT2G19940	3702.AT4G39660.1	3702.AT2G19940.2	0	0	0	0	0.049	0	0.582	0.106	0.613
AGT2	AGT3	3702.AT4G39660.1	3702.AT2G38400.2	0	0	0.449	0.965	0.106	0	0.8	0.873	0.821
AGT2	PYD4	3702.AT4G39660.1	3702.AT3G08860.1	0	0	0.449	0.968	0	0	0.8	0.9	0.808
AGT2	NAGK	3702.AT4G39660.1	3702.AT3G57560.1	0	0.077	0	0	0.096	0	0.341	0	0.402
AGT2	AT4G24830	3702.AT4G39660.1	3702.AT4G24830.1	0.044	0	0	0	0.06	0	0	0.416	0.429
AGT2	DUR3	3702.AT4G39660.1	3702.AT5G45380.1	0.19	0	0	0	0.043	0	0	0.414	0.506
AGT3	AT2G19940	3702.AT2G38400.2	3702.AT2G19940.2	0	0	0.208	0	0.049	0	0.582	0.106	0.68
AGT3	AT4G24830	3702.AT2G38400.2	3702.AT4G24830.1	0.044	0	0	0	0.06	0	0	0.416	0.429
AGT3	DELTA-OAT	3702.AT2G38400.2	3702.AT5G46180.1	0.059	0	0.315	0.698	0.211	0	0.088	0.609	0.448
AGT3	DUR3	3702.AT2G38400.2	3702.AT5G45380.1	0.19	0	0	0	0.043	0	0	0.414	0.506
AGT3	NAGK	3702.AT2G38400.2	3702.AT3G57560.1	0	0.05	0.223	0	0.096	0	0.341	0.144	0.555
AGT3	PYD4	3702.AT2G38400.2	3702.AT3G08860.1	0	0	0.449	0.973	0	0	0.8	0.829	0.806
AT2G19940	CARB	3702.AT2G19940.2	3702.AT1G29900.1	0.19	0	0	0	0.749	0	0	0.88	0.973
AT2G19940	OTC	3702.AT2G19940.2	3702.AT1G75330.1	0.19	0	0	0	0.91	0	0	0.917	0.993
AT2G19940	WIN1	3702.AT2G19940.2	3702.AT1G80600.1	0.19	0	0.264	0	0.895	0	0.974	0.792	0.999
AT2G19940	POP2	3702.AT2G19940.2	3702.AT3G22200.2	0	0	0	0	0.049	0	0.582	0.106	0.613
AT2G19940	PYD4	3702.AT2G19940.2	3702.AT3G08860.1	0	0	0	0	0.049	0	0.582	0.106	0.613
AT2G19940	P5CS1	3702.AT2G19940.2	3702.AT2G39800.1	0.19	0	0	0	0.083	0	0	0.766	0.811
AT2G19940	DELTA-OAT	3702.AT2G19940.2	3702.AT5G46180.1	0.19	0	0	0	0.746	0	0.716	0.692	0.979
AT2G19940	BIO1	3702.AT2G19940.2	3702.AT5G57590.1	0.19	0	0	0	0.888	0	0.738	0.644	0.99
AT2G19940	GSA2	3702.AT2G19940.2	3702.AT3G48730.1	0.19	0	0	0	0.906	0	0.738	0.644	0.991
AT2G19940	GSA1	3702.AT2G19940.2	3702.AT5G63570.1	0.19	0	0	0	0.895	0	0.738	0.644	0.991
AT2G19940	AT2G37500	3702.AT2G19940.2	3702.AT2G37500.1	0.19	0	0.29	0	0.749	0	0.748	0.885	0.995
AT2G19940	AT4G24830	3702.AT2G19940.2	3702.AT4G24830.1	0.19	0	0	0	0.91	0	0	0.983	0.998
AT2G37500	CARB	3702.AT2G37500.1	3702.AT1G29900.1	0.19	0	0	0	0.225	0	0	0.863	0.906
AT2G37500	OTC	3702.AT2G37500.1	3702.AT1G75330.1	0	0	0.253	0	0.2	0	0.977	0.957	0.999
AT2G37500	NAGS1	3702.AT2G37500.1	3702.AT2G22910.1	0.19	0	0	0	0.166	0	0.945	0.914	0.996
AT2G37500	NMNAT	3702.AT2G37500.1	3702.AT5G55810.2	0	0	0	0	0	0	0	0.584	0.584
AT2G37500	P5CS1	3702.AT2G37500.1	3702.AT2G39800.1	0.19	0	0	0	0.075	0	0	0.76	0.804
AT2G37500	NAGS2	3702.AT2G37500.1	3702.AT4G37670.2	0.19	0	0	0	0.166	0	0.945	0.777	0.99
AT2G37500	AT4G24830	3702.AT2G37500.1	3702.AT4G24830.1	0.19	0	0.201	0	0.92	0	0	0.878	0.992
AT2G37500	NAGK	3702.AT2G37500.1	3702.AT3G57560.1	0.19	0.496	0.433	0	0.206	0	0.974	0.95	0.999
AT4G24830	OTC	3702.AT4G24830.1	3702.AT1G75330.1	0.19	0	0.222	0	0.916	0	0.98	0.979	0.999
AT4G24830	WIN1	3702.AT4G24830.1	3702.AT1G80600.1	0.19	0	0	0	0.493	0	0.351	0.748	0.924
AT4G24830	NAGS1	3702.AT4G24830.1	3702.AT2G22910.1	0.19	0	0	0	0.9	0	0	0.907	0.991
AT4G24830	P5CS1	3702.AT4G24830.1	3702.AT2G39800.1	0.19	0	0	0	0.084	0	0	0.759	0.805
AT4G24830	PYD4	3702.AT4G24830.1	3702.AT3G08860.1	0.044	0	0	0	0.06	0	0	0.416	0.429
AT4G24830	POP2	3702.AT4G24830.1	3702.AT3G22200.2	0.044	0	0	0	0.06	0	0	0.416	0.429
AT4G24830	GSA2	3702.AT4G24830.1	3702.AT3G48730.1	0.19	0	0	0	0.522	0	0.351	0.635	0.896
AT4G24830	NAGK	3702.AT4G24830.1	3702.AT3G57560.1	0.19	0	0.255	0	0.912	0	0	0.739	0.984
AT4G24830	DUR3	3702.AT4G24830.1	3702.AT5G45380.1	0.19	0	0	0	0.057	0	0	0.445	0.539
AT4G24830	BIO1	3702.AT4G24830.1	3702.AT5G57590.1	0.19	0	0	0	0.438	0	0.351	0.635	0.877
AT4G24830	GSA1	3702.AT4G24830.1	3702.AT5G63570.1	0.19	0	0	0	0.509	0	0.351	0.635	0.893
AT4G24830	DELTA-OAT	3702.AT4G24830.1	3702.AT5G46180.1	0.19	0	0	0	0.426	0	0.351	0.891	0.962
AT4G24830	NAGS2	3702.AT4G24830.1	3702.AT4G37670.2	0.19	0	0	0	0.9	0	0	0.944	0.995
BIO1	CARB	3702.AT5G57590.1	3702.AT1G29900.1	0.19	0	0	0	0.156	0	0.322	0.39	0.679
BIO1	OTC	3702.AT5G57590.1	3702.AT1G75330.1	0.19	0	0	0	0.777	0	0.545	0.628	0.965
BIO1	NAGS1	3702.AT5G57590.1	3702.AT2G22910.1	0.185	0	0	0	0.24	0	0.592	0.543	0.869
BIO1	NAGK	3702.AT5G57590.1	3702.AT3G57560.1	0.185	0	0	0	0.24	0	0.592	0.543	0.869
BIO1	NAGS2	3702.AT5G57590.1	3702.AT4G37670.2	0.185	0	0	0	0.24	0	0.592	0.543	0.869
CARB	GSA2	3702.AT1G29900.1	3702.AT3G48730.1	0.19	0	0	0	0.127	0	0.322	0.39	0.668
CARB	GSA1	3702.AT1G29900.1	3702.AT5G63570.1	0.19	0	0	0	0.127	0	0.322	0.39	0.668
CARB	WIN1	3702.AT1G29900.1	3702.AT1G80600.1	0.19	0	0.216	0	0.168	0	0.322	0.561	0.814
CARB	DELTA-OAT	3702.AT1G29900.1	3702.AT5G46180.1	0.19	0	0	0	0.092	0	0.322	0.823	0.9
CARB	NAGK	3702.AT1G29900.1	3702.AT3G57560.1	0.19	0	0	0	0.267	0	0.291	0.805	0.907
CARB	NAGS1	3702.AT1G29900.1	3702.AT2G22910.1	0.19	0	0	0	0.198	0	0.291	0.863	0.928
CARB	NAGS2	3702.AT1G29900.1	3702.AT4G37670.2	0.19	0	0	0	0.198	0	0.291	0.921	0.959
DELTA-OAT	OTC	3702.AT5G46180.1	3702.AT1G75330.1	0.19	0.276	0	0	0.333	0	0.78	0.97	0.997
DELTA-OAT	NAGS1	3702.AT5G46180.1	3702.AT2G22910.1	0.185	0	0	0	0.24	0	0.547	0.828	0.945
DELTA-OAT	PYD4	3702.AT5G46180.1	3702.AT3G08860.1	0.059	0	0.313	0.699	0.168	0	0.088	0.609	0.417
DELTA-OAT	NAGK	3702.AT5G46180.1	3702.AT3G57560.1	0.185	0.153	0	0	0.24	0	0.547	0.848	0.957
DELTA-OAT	NAGS2	3702.AT5G46180.1	3702.AT4G37670.2	0.185	0	0	0	0.24	0	0.547	0.824	0.944
DELTA-OAT	DUR3	3702.AT5G46180.1	3702.AT5G45380.1	0.059	0	0	0	0.082	0	0	0.545	0.572
DUR3	P5CS1	3702.AT5G45380.1	3702.AT2G39800.1	0.19	0	0	0	0	0	0	0.742	0.782
DUR3	PYD4	3702.AT5G45380.1	3702.AT3G08860.1	0.19	0	0	0	0.043	0	0	0.414	0.506
DUR3	POP2	3702.AT5G45380.1	3702.AT3G22200.2	0.19	0	0	0	0.043	0	0	0.446	0.533
GSA1	OTC	3702.AT5G63570.1	3702.AT1G75330.1	0.19	0	0	0	0.774	0	0.545	0.628	0.964
GSA1	NAGS1	3702.AT5G63570.1	3702.AT2G22910.1	0.185	0	0	0	0.24	0	0.592	0.543	0.869
GSA1	GSA2	3702.AT5G63570.1	3702.AT3G48730.1	0	0	0.449	0.985	0.477	0	0.8	0.871	0.893
GSA1	NAGK	3702.AT5G63570.1	3702.AT3G57560.1	0.185	0	0	0	0.349	0	0.592	0.543	0.887
GSA1	NAGS2	3702.AT5G63570.1	3702.AT4G37670.2	0.185	0	0	0	0.24	0	0.592	0.543	0.869
GSA2	OTC	3702.AT3G48730.1	3702.AT1G75330.1	0.19	0	0	0	0.777	0	0.545	0.628	0.965
GSA2	NAGS1	3702.AT3G48730.1	3702.AT2G22910.1	0.185	0	0	0	0.24	0	0.592	0.543	0.869
GSA2	NAGS2	3702.AT3G48730.1	3702.AT4G37670.2	0.185	0	0	0	0.24	0	0.592	0.543	0.869
GSA2	NAGK	3702.AT3G48730.1	3702.AT3G57560.1	0.185	0	0	0	0.35	0	0.592	0.543	0.888
NAGK	OTC	3702.AT3G57560.1	3702.AT1G75330.1	0.19	0	0	0	0.884	0	0.729	0.873	0.996
NAGK	WIN1	3702.AT3G57560.1	3702.AT1G80600.1	0.185	0.475	0.377	0	0.294	0	0.592	0.82	0.983
NAGK	NAGS1	3702.AT3G57560.1	3702.AT2G22910.1	0	0	0.219	0.589	0.049	0	0.968	0.788	0.98
NAGK	P5CS1	3702.AT3G57560.1	3702.AT2G39800.1	0.19	0	0	0	0.041	0	0.374	0.703	0.836
NAGK	PYD4	3702.AT3G57560.1	3702.AT3G08860.1	0	0.074	0.208	0	0.096	0	0.341	0	0.504
NAGK	NAGS2	3702.AT3G57560.1	3702.AT4G37670.2	0	0	0.237	0.597	0.049	0	0.968	0.549	0.977
NAGS1	OTC	3702.AT2G22910.1	3702.AT1G75330.1	0.19	0	0	0	0.879	0	0.729	0.872	0.996
NAGS1	WIN1	3702.AT2G22910.1	3702.AT1G80600.1	0.185	0	0	0	0.24	0	0.592	0.679	0.908
NAGS1	NAGS2	3702.AT2G22910.1	3702.AT4G37670.2	0	0	0.449	0.979	0	0	0.8	0.964	0.805
NAGS1	P5CS1	3702.AT2G22910.1	3702.AT2G39800.1	0.19	0	0	0	0.041	0	0.374	0.703	0.836
NAGS2	OTC	3702.AT4G37670.2	3702.AT1G75330.1	0.19	0	0	0	0.879	0	0.729	0.89	0.996
NAGS2	WIN1	3702.AT4G37670.2	3702.AT1G80600.1	0.185	0	0	0	0.24	0	0.592	0.724	0.92
NAGS2	P5CS1	3702.AT4G37670.2	3702.AT2G39800.1	0.19	0	0	0	0.041	0	0.374	0.791	0.885
NMNAT	P5CS1	3702.AT5G55810.2	3702.AT2G39800.1	0.19	0	0	0	0.045	0	0	0.74	0.781
OTC	P5CS1	3702.AT1G75330.1	3702.AT2G39800.1	0	0	0	0	0.042	0	0	0.787	0.788
OTC	WIN1	3702.AT1G75330.1	3702.AT1G80600.1	0.19	0.515	0	0	0.805	0	0.545	0.917	0.996
P5CS1	POP2	3702.AT2G39800.1	3702.AT3G22200.2	0.07	0	0	0	0	0	0	0.401	0.42

## Sheet: lncRNAs
Query	Subject	% id	alignment length	mismatches	gap openings	query start	query end	subject start	subject end	E value	bit score
3702.AT5G62530.1	AT5G62530.1	98.55	346	0	238	171	511	1591	3311	4.7e-29	130.4
3702.AT5G62530.1	AT5G62530.1	97.87	47	1	0	510	556	3388	3528	1.4e-19	98.9
3702.AT5G62530.1	AT5G62530.1	86.26	131	14	104	68	194	807	1487	1.9e-13	78.6
3702.AT5G62530.1	AT5G62530.1	96.77	31	1	0	1	31	140	232	5e-06	53.9
3702.AT5G62530.1	AT5G62530.1	100	27	0	0	30	56	579	659	1.1e-05	52.8
3702.AT5G62530.1	AT5G62520.2	100	45	0	0	512	556	1879	1745	2.3e-19	97
3702.AT5G62530.1	AT5G62520.1	100	45	0	0	512	556	1908	1774	2.3e-19	97
3702.AT4G08900.1	AT4G08900.1	99.17	240	0	127	105	342	745	1831	2.2e-37	156.3
3702.AT4G08900.1	AT4G08900.1	100	105	0	26	1	105	153	545	2.7e-21	102.8
3702.AT4G08900.1	AT4G08870.1	91.38	174	14	201	170	342	952	2071	9.4e-33	141.1
3702.AT4G08900.1	AT4G08870.1	81.1	164	30	139	7	169	50	951	2.2e-18	93.3
3702.AT4G08900.1	AT4G08870.2	90.96	188	16	129	70	256	350	1293	3.6e-30	131.9
3702.AT4G08900.1	AT4G08870.2	72.31	65	18	37	5	69	44	349	9.7e-07	54
3702.AT4G08870.1	AT4G08870.1	99.43	176	0	201	170	344	946	2071	1.8e-38	160.1
3702.AT4G08870.1	AT4G08870.1	99.4	167	0	136	4	169	44	945	3.7e-21	102.6
3702.AT4G08870.1	AT4G08900.1	90.42	240	21	127	107	344	745	1831	8.3e-33	141.1
3702.AT4G08870.1	AT4G08900.1	77.23	101	23	29	4	107	165	545	1.9e-18	93.3
3702.AT4G08870.1	AT4G08870.2	99.47	190	0	129	70	258	344	1293	4e-32	138.4
3702.AT4G08870.1	AT4G08870.2	100	69	0	34	1	69	35	343	1.2e-19	96.9
3702.AT2G19940.2	AT2G19940.2	96.06	203	3	229	13	210	302	1564	4.6e-20	99.5
3702.AT2G19940.2	AT2G19940.2	95.34	193	6	132	212	401	1656	2613	3.8e-16	86.5
3702.AT2G19940.2	AT2G19940.1	96.06	203	3	229	13	210	410	1672	4.8e-20	99.5
3702.AT2G19940.2	AT2G19940.1	95.34	193	6	132	212	401	1764	2721	4e-16	86.5
3702.AT5G10920.1	AT5G10920.1	98.13	428	6	146	86	517	447	2138	5.5e-75	282
3702.AT5G10920.1	AT5G10920.1	99.06	106	1	0	1	106	54	371	1.4e-46	187.6
3702.AT5G46180.1	AT5G46180.1	98.67	300	1	190	54	350	613	2061	7.5e-35	148.9
3702.AT5G46180.1	AT5G46180.1	97.67	129	2	32	348	475	2130	2607	3.7e-32	139.9
3702.AT5G46180.1	AT5G46180.1	100	53	0	0	1	53	105	263	5.2e-19	96.2
3702.AT5G46180.1	AT5G63570.1	32.93	246	165	26	59	319	479	1249	1.4e-19	97.6
3702.AT5G46180.1	AT3G48730.1	33.47	245	162	53	59	317	579	1420	1.3e-12	74.6
3702.AT5G46180.1	AT1G80600.1	32.31	229	154	40	123	355	834	1618	4e-05	49.6
3702.AT5G46180.1	AT1G80600.1	34.18	79	52	0	38	116	206	442	4e-05	49.6
3702.AT5G46180.1	AT3G08860.1	28.79	66	47	0	70	135	446	643	0.0022	44.2
3702.AT5G46180.1	AT3G08860.1	35.29	136	88	25	235	371	1395	1874	0.095	38.7
3702.AT5G46180.1	AT4G39660.1	36.21	58	37	0	70	127	527	700	0.0035	43.6
3702.AT5G46180.1	AT4G39660.1	32.3	161	109	51	234	395	1430	2062	0.005	43.1
3702.AT5G46180.1	AT2G38400.2	30.9	301	204	68	70	368	712	1790	0.0037	43.4
3702.AT5G46180.1	AT2G38400.1	30.9	301	204	68	70	368	714	1792	0.004	43.4
3702.AT3G30775.1	AT3G30775.1	98.68	302	3	32	187	487	1245	2239	5.5e-110	398.4
3702.AT3G30775.1	AT3G30775.1	98.45	193	3	0	1	193	123	701	2.5e-93	343.1
3702.AT3G30775.1	AT5G38710.1	81.23	309	57	29	187	494	1464	2470	6.6e-92	338.4
3702.AT3G30775.1	AT5G38710.1	71.43	168	48	21	1	189	96	599	3.3e-49	196.6
3702.AT1G75330.1	AT1G75330.1	100	183	0	157	68	250	463	1482	7.4e-80	297.6
3702.AT1G75330.1	AT1G75330.1	100	125	0	32	251	375	1483	1953	4.6e-46	185.3
3702.AT1G75330.1	AT1G75330.1	90.91	77	7	1	1	78	30	260	1e-43	177.5
3702.AT1G75330.1	AT3G20330.1	32.5	120	81	9	14	142	866	1225	6.1e-10	65.6
3702.AT1G75330.1	AT2G11910.1	42.86	63	36	4	6	72	1412	1224	2.1e-05	49.8
3702.AT1G75330.1	AT2G11910.2	42.86	63	36	4	6	72	1421	1233	2.1e-05	49.8
3702.AT1G75330.1	AT4G31160.1	44.07	59	33	6	10	70	6957	6769	0.00049	47.5
3702.AT1G75330.1	AT2G27310.1	29.03	124	87	8	5	130	903	522	0.0009	43.9
3702.AT1G75330.1	AT1G49890.1	28.26	138	98	14	7	156	355	764	0.0035	43.7
3702.AT1G75330.1	AT3G22810.1	30.28	142	99	12	13	156	192	647	0.0046	43
3702.AT1G75330.1	AT4G31180.2	46.34	41	22	0	30	70	2	124	0.008	42.5
3702.AT1G75330.1	AT4G31180.1	46.34	41	22	0	30	70	33	155	0.008	42.5
3702.AT1G75330.1	AT5G66540.1	38.6	57	35	0	8	64	635	465	0.011	41.7
3702.AT1G75330.1	AT2G22080.1	43.64	55	31	7	2	63	1418	1254	0.011	40.8
3702.AT1G75330.1	AT5G65030.1	29.41	102	70	2	2	101	517	218	0.012	39.3
3702.AT1G75330.1	AT5G25590.1	39.34	61	37	1	6	67	936	754	0.012	41.7
3702.AT1G75330.1	AT1G62333.1	40.32	62	35	3	16	76	24	205	0.012	39
3702.AT1G75330.1	AT1G25422.1	29.82	57	40	2	6	62	507	331	0.014	39.8
3702.AT1G75330.1	AT1G33010.1	28.17	71	51	2	171	243	721	933	0.014	40.1
3702.AT1G75330.1	AT1G01190.1	34.43	61	40	8	1	68	1729	1544	0.017	40.4
3702.AT1G75330.1	AT1G61360.1	46.15	39	21	2	17	55	2043	1921	0.021	40.9
3702.AT1G75330.1	AT2G41410.1	33.93	56	37	8	8	64	682	494	0.022	39.4
3702.AT1G75330.1	AT2G32360.1	38	100	62	20	2	102	500	144	0.024	38.1
3702.AT1G75330.1	AT3G04220.1	23.46	243	184	23	1	254	1910	1164	0.026	40.5
3702.AT1G75330.1	AT3G57780.1	39.06	64	39	6	2	69	1112	915	0.027	40.5
3702.AT1G75330.1	AT1G70330.1	33.77	77	51	14	57	140	329	78	0.028	39.6
3702.AT1G75330.1	AT1G61360.2	46.15	39	21	2	17	55	2852	2730	0.029	40.8
3702.AT1G75330.1	AT5G11100.1	24.56	57	43	0	7	63	2428	2258	0.031	40.2
3702.AT1G75330.1	AT5G18520.1	27.27	88	64	3	18	108	180	443	0.034	39.2
3702.AT1G75330.1	AT1G61430.1	40.3	67	40	16	18	92	2649	2425	0.044	40
3702.AT1G75330.1	AT2G36485.1	26.02	123	90	6	20	144	350	722	0.044	37.9
3702.AT1G75330.1	AT3G45190.1	38.64	44	27	0	22	65	6218	6087	0.054	40.6
3702.AT1G75330.1	AT5G53730.1	32.84	67	45	7	4	70	165	386	0.058	37.5
3702.AT1G75330.1	AT5G19510.1	29.17	96	68	11	32	137	308	598	0.059	38.4
3702.AT1G75330.1	AT5G35660.1	43.86	57	32	5	2	62	1103	930	0.061	38.1
3702.AT1G75330.1	AT5G42380.1	29.76	84	59	5	10	94	401	138	0.072	37.1
3702.AT1G75330.1	AT3G03290.1	37.29	59	37	2	6	64	311	129	0.074	37.4
3702.AT1G75330.1	AT4G02160.1	34.15	82	54	11	2	86	464	195	0.078	36.4
3702.AT1G75330.1	AT1G59670.1	31.3	131	90	11	14	149	1074	664	0.084	37.6
3702.AT1G75330.1	AT1G65740.1	40.68	59	35	8	13	71	56	256	0.086	37.3
3702.AT1G75330.1	AT3G50690.1	35.48	62	40	1	10	72	1046	861	0.087	38.2
3702.AT1G75330.1	AT4G24805.1	53.7	54	23	8	7	64	56	211	0.093	37
3702.AT1G75330.1	AT5G67280.1	22.75	167	127	11	2	172	1413	912	0.1	38.5
3702.AT1G75330.1	AT4G07740.1	38.71	62	37	1	17	77	506	323	0.1	37
3702.AT1G75330.1	AT4G23430.2	37.14	35	22	0	335	369	2332	2228	0.12	38.1
3702.AT1G75330.1	AT4G23430.3	37.14	35	22	0	335	369	2332	2228	0.12	38.1
3702.AT1G75330.1	AT4G23430.1	37.14	35	22	0	335	369	2332	2228	0.12	38.1
3702.AT1G75330.1	AT5G43410.1	35.56	45	29	2	2	46	149	9	0.12	35.4
3702.AT1G75330.1	AT1G29900.1	37.93	58	36	6	15	78	249	422	0.12	38.7
3702.AT1G75330.1	AT4G19100.1	32.26	31	21	0	238	268	454	546	0.12	36.6
3702.AT1G75330.1	AT5G17460.2	31.96	97	66	7	49	147	905	600	0.13	37.5
3702.AT1G75330.1	AT5G45510.1	28.06	139	99	14	2	142	1038	594	0.15	38.7
3702.AT1G75330.1	AT5G45510.2	28.06	139	99	14	2	142	1038	594	0.15	38.7
3702.AT1G75330.1	AT4G02050.1	24.39	164	123	8	129	295	1573	2069	0.15	37.7
3702.AT1G75330.1	AT5G60030.1	43.18	44	25	2	20	63	592	455	0.15	36.2
3702.AT1G75330.1	AT3G11090.1	42.67	75	42	17	10	88	372	119	0.16	35.6
3702.AT1G75330.1	AT3G09880.1	34	50	33	0	22	71	818	669	0.16	37.7
3702.AT1G75330.1	AT1G63530.1	39.13	46	28	1	15	61	775	912	0.16	37.4
3702.AT1G75330.1	AT5G20590.1	33.9	59	39	0	6	64	462	286	0.17	37.7
3702.AT1G75330.1	AT5G27780.1	33.77	77	51	8	31	112	19	258	0.17	34.9
3702.AT1G75330.1	AT3G27416.1	25.45	55	41	0	10	64	237	401	0.18	35.5
3702.AT1G75330.1	AT2G05520.1	34.09	44	29	0	29	72	712	581	0.21	35.8
3702.AT1G75330.1	AT1G62760.1	33.87	62	41	0	2	63	136	321	0.21	35.8
3702.AT1G75330.1	AT2G05520.2	34.09	44	29	0	29	72	712	581	0.22	35.8
3702.AT1G75330.1	AT2G05520.5	34.09	44	29	0	29	72	712	581	0.22	35.8
3702.AT1G75330.1	AT2G05520.4	34.09	44	29	0	29	72	712	581	0.22	35.8
3702.AT1G75330.1	AT2G05520.6	34.09	44	29	0	29	72	712	581	0.22	35.8
3702.AT1G75330.1	AT2G05520.3	34.09	44	29	0	29	72	712	581	0.22	35.8
3702.AT1G75330.1	AT1G01453.2	31.03	58	40	4	1	62	238	411	0.23	36.1
3702.AT1G75330.1	AT2G27820.1	42.59	54	30	5	10	62	495	666	0.23	36.4
3702.AT1G75330.1	AT3G15970.1	43.75	32	18	0	35	66	1456	1361	0.23	37
3702.AT1G75330.1	AT4G22420.1	40	50	30	1	15	64	535	383	0.23	35.4
3702.AT1G75330.1	AT1G01453.1	31.03	58	40	4	1	62	238	411	0.23	36
3702.AT1G75330.1	AT1G32130.1	28	75	54	0	20	94	1319	1095	0.24	37.3
3702.AT1G75330.1	AT5G63740.1	33.85	65	43	0	6	70	410	216	0.24	35.1
3702.AT1G75330.1	AT1G32130.2	28	75	54	0	20	94	1374	1150	0.25	37.2
3702.AT1G75330.1	AT5G65410.1	32.31	65	44	1	6	71	478	672	0.26	35.7
3702.AT1G75330.1	AT1G25370.1	40.82	49	29	3	12	60	848	693	0.26	36
3702.AT1G75330.1	AT3G14650.1	26.83	205	148	24	33	250	1943	1314	0.26	36.9
3702.AT1G75330.1	AT4G00460.2	22.55	102	78	2	96	196	2177	2483	0.26	36.9
3702.AT1G75330.1	AT4G00460.1	22.55	102	78	2	96	196	2177	2483	0.27	36.9
3702.AT1G75330.1	AT3G27415.1	25.45	55	41	0	10	64	683	519	0.28	35.4
3702.AT1G75330.1	AT2G35765.1	40	45	27	1	17	62	139	5	0.28	34.4
3702.AT1G75330.1	AT3G06540.1	31.07	103	69	8	17	118	288	603	0.29	36.9
3702.AT1G75330.1	AT4G29470.1	60	25	10	0	164	188	1086	1012	0.29	36
3702.AT1G75330.1	AT2G26610.1	52.5	40	19	7	14	59	76	198	0.3	37.8
3702.AT1G75330.1	AT1G15680.1	40.54	37	22	3	238	274	279	160	0.31	35.6
3702.AT1G75330.1	AT2G31250.1	40.3	67	40	10	7	79	10	222	0.31	36.2
3702.AT1G75330.1	AT3G09230.1	40.91	66	39	15	18	98	265	68	0.32	36.2
3702.AT1G75330.1	AT5G61330.1	41.94	62	36	2	2	64	1337	1149	0.34	37.1
3702.AT1G75330.1	AT4G10080.1	29.73	74	52	4	1	74	474	241	0.35	36.5
3702.AT1G75330.1	AT1G14310.1	37.25	51	32	3	95	148	3	155	0.37	35.9
3702.AT1G75330.1	AT3G22100.1	35.9	39	25	0	30	68	295	411	0.37	34.7
3702.AT1G75330.1	AT1G13030.1	33.82	68	45	2	25	94	786	583	0.38	36.8
3702.AT1G75330.1	AT4G03565.1	28.4	81	58	2	9	89	263	15	0.4	34.9
3702.AT1G75330.1	AT5G11550.1	46.51	43	23	1	2	44	941	810	0.41	35.2
3702.AT1G75330.1	AT4G14380.1	50	38	19	1	6	43	507	391	0.41	34.9
3702.AT1G75330.1	AT1G47970.1	30.43	69	48	0	2	70	426	220	0.41	35.5
3702.AT1G75330.1	AT3G47210.1	40	45	27	3	19	63	254	397	0.42	35.8
3702.AT1G75330.1	AT2G25110.1	47.06	34	18	0	13	46	153	254	0.42	35.8
3702.AT1G75330.1	AT3G43290.1	38	50	30	1	13	61	235	90	0.43	34
3702.AT1G75330.1	AT2G30040.1	33.8	71	47	4	23	94	1034	813	0.51	35.1
3702.AT1G75330.1	AT3G05170.1	31.91	47	32	1	55	101	893	750	0.52	35.4
3702.AT1G75330.1	AT3G27800.1	35.29	34	22	0	56	89	56	157	0.52	32.7
3702.AT1G75330.1	AT4G20290.1	53.57	28	13	0	13	40	125	42	0.54	33.3
3702.AT1G75330.1	AT5G14070.1	39.58	48	29	1	2	49	234	380	0.57	33.9
3702.AT1G75330.1	AT2G02160.1	34.78	46	30	0	19	64	2730	2593	0.57	36
3702.AT1G75330.1	AT1G61440.1	37.68	69	43	12	18	92	2036	1812	0.59	36
3702.AT1G75330.1	AT1G12080.1	31.03	58	39	4	2	58	723	543	0.6	34.2
3702.AT1G75330.1	AT1G12080.2	31.03	58	39	4	2	58	723	543	0.61	34.2
3702.AT1G75330.1	AT1G61400.1	36.23	69	44	12	18	92	2073	1849	0.62	36
3702.AT1G75330.1	AT3G19910.1	23.86	197	149	9	1	199	907	304	0.64	36
3702.AT1G75330.1	AT3G07210.1	26.42	159	117	13	28	199	175	651	0.64	35.7
3702.AT1G75330.1	AT1G64405.1	30.19	53	37	6	26	78	310	134	0.65	33.5
3702.AT1G75330.1	AT1G68290.1	32.53	83	56	6	2	89	606	857	0.66	35.1
3702.AT1G75330.1	AT4G01990.1	50	40	19	4	24	62	249	123	0.66	35.1
3702.AT1G75330.1	AT2G01080.1	36.11	36	23	0	15	50	135	242	0.67	34.7
3702.AT1G75330.1	AT2G05320.1	24.71	85	64	11	141	227	1028	747	0.67	34.7
3702.AT1G75330.1	AT2G38920.2	27.54	69	50	0	5	73	1789	1583	0.71	35.6
3702.AT1G75330.1	AT2G38920.1	27.54	69	50	0	5	73	1789	1583	0.71	35.6
3702.AT1G75330.1	AT2G38920.3	27.54	69	50	0	5	73	1789	1583	0.71	35.6
3702.AT1G75330.1	AT2G27130.1	40.91	66	38	9	5	73	68	273	0.73	34.4
3702.AT1G75330.1	AT2G27385.1	30.99	71	49	1	19	90	16	228	0.75	33.8
3702.AT1G75330.1	AT5G04895.1	22.94	109	84	3	150	259	3918	3586	0.83	36.5
3702.AT1G75330.1	AT2G47420.1	37.78	45	28	0	19	63	1214	1080	0.85	34.4
3702.AT1G75330.1	AT2G32890.1	46.34	41	22	1	18	58	1018	893	0.85	34.4
3702.AT1G75330.1	AT1G64570.1	28.57	105	75	2	6	110	674	354	0.86	36.2
3702.AT1G75330.1	AT5G12410.1	34.09	44	29	0	63	106	586	455	0.87	35
3702.AT1G75330.1	AT3G52520.1	33.9	59	38	5	5	62	142	328	0.88	32.5
3702.AT1G75330.1	AT4G25260.1	47.06	17	9	0	237	253	50	100	0.89	33.7
3702.AT1G75330.1	AT5G42650.1	25.55	137	101	10	5	143	380	806	0.89	34.6
3702.AT1G75330.1	AT5G67510.1	39.29	28	17	0	30	57	274	191	0.92	33.1
3702.AT1G75330.1	AT3G01940.1	40.54	37	22	2	10	46	118	2	0.93	31.6
3702.AT1G75330.1	AT5G03710.1	32.26	62	42	0	2	63	472	287	0.93	32.8
3702.AT1G75330.1	AT3G54360.1	33.33	39	26	0	32	70	1273	1157	0.95	35.5
3702.AT1G75330.1	AT5G19320.1	30.51	59	41	0	20	78	2134	1958	0.95	34.9
3702.AT1G75330.1	AT3G26470.1	54.84	31	14	1	34	64	153	58	0.97	34.3
3702.AT1G75330.1	AT5G66200.1	25	88	65	4	196	283	1251	986	0.97	34.9
3702.AT1G75330.1	AT3G01160.1	32.2	59	40	0	7	65	462	286	0.97	35.2
3702.AT1G75330.1	AT3G58630.1	36.96	46	29	1	17	62	981	841	0.98	34.9
3702.AT1G75330.1	AT1G59580.2	30	20	14	0	237	256	1810	1869	0.99	34.6
3702.AT1G75330.1	AT1G20490.1	27.27	44	32	0	243	286	892	761	0.99	34.9
3702.AT1G75330.1	AT2G43270.2	28.57	42	30	0	33	74	241	116	1	34
3702.AT1G75330.1	AT2G43270.1	28.57	42	30	0	33	74	241	116	1	34
3702.AT1G75330.1	AT1G05420.1	29.25	106	75	7	6	118	202	519	1	33.1
3702.AT1G75330.1	AT3G07320.1	36.23	69	44	3	3	71	310	525	1.1	34.6
3702.AT1G75330.1	AT1G79770.1	27.91	86	62	9	39	130	293	27	1.1	33
3702.AT1G75330.1	AT1G02530.1	32.81	64	43	2	29	92	455	258	1.1	35.8
3702.AT1G75330.1	AT3G17460.1	40.62	32	19	0	33	64	242	337	1.1	32.7
3702.AT1G75330.1	AT4G02740.1	27.27	66	48	0	18	83	3059	2862	1.1	35.2
3702.AT1G75330.1	AT4G26980.1	42.86	35	20	0	31	65	1093	989	1.2	34.5
3702.AT1G75330.1	AT2G44550.1	28.95	38	27	0	225	262	1452	1565	1.2	34.2
3702.AT1G75330.1	AT2G32885.1	46.34	41	22	1	18	58	1413	1538	1.2	34.2
3702.AT1G75330.1	AT1G75550.1	34.18	79	52	16	9	92	369	100	1.2	32.4
3702.AT1G75330.1	AT5G23360.1	26.76	71	52	3	243	316	105	317	1.2	33.3
3702.AT1G75330.1	AT3G18710.1	29.69	64	45	2	7	70	1266	1069	1.2	33.9
3702.AT1G75330.1	AT5G03730.1	38.3	47	29	2	20	66	2918	2772	1.2	35.7
3702.AT1G75330.1	AT5G03730.2	38.3	47	29	2	20	66	2918	2772	1.2	35.7
3702.AT1G75330.1	AT5G12110.1	37.25	51	32	0	14	64	821	669	1.2	33.9
3702.AT1G75330.1	AT3G60280.1	36.84	57	36	2	4	62	498	668	1.3	33.3
3702.AT1G75330.1	AT4G27310.1	35.59	59	37	5	10	67	661	475	1.3	33.6
3702.AT1G75330.1	AT5G18690.1	36.11	72	44	6	17	88	132	347	1.4	32.7
3702.AT1G75330.1	AT5G17760.2	35.21	71	46	3	7	77	1764	1543	1.4	34.2
3702.AT1G75330.1	AT5G17760.1	35.21	71	46	3	7	77	1764	1543	1.4	34.2
3702.AT1G75330.1	AT5G66570.1	28.4	81	58	2	15	95	478	230	1.4	33.9
3702.AT1G75330.1	AT4G24770.1	35	60	39	3	10	72	567	388	1.4	34.2
3702.AT1G75330.1	AT1G17620.1	38.3	47	29	4	14	64	378	518	1.4	33.3
3702.AT1G75330.1	AT5G49950.1	28.36	67	48	1	1	68	102	302	1.4	35.1
3702.AT1G75330.1	AT5G20390.1	28.85	52	36	1	20	70	713	864	1.4	33.5
3702.AT1G75330.1	AT1G73850.1	40	50	30	3	8	57	144	302	1.5	34.8
3702.AT1G75330.1	AT1G73850.1	27.5	40	29	0	295	334	231	112	1.5	34.8
3702.AT1G75330.1	AT5G49480.1	30	70	49	2	1	72	458	249	1.5	32.9
3702.AT1G75330.1	AT5G47320.1	25	68	51	1	61	129	434	231	1.5	34.1
3702.AT1G75330.1	AT3G48390.1	36.36	44	28	0	21	64	2257	2126	1.5	34.4
3702.AT1G75330.1	AT1G34370.1	42.55	47	27	7	18	71	1257	1117	1.5	34.1
3702.AT1G75330.1	AT1G34370.2	42.55	47	27	7	18	71	1263	1123	1.5	34.1
3702.AT1G75330.1	AT2G27385.3	30.99	71	49	1	19	90	118	330	1.5	33.5
3702.AT1G75330.1	AT2G27385.2	30.99	71	49	1	19	90	118	330	1.5	33.5
3702.AT1G75330.1	AT2G45990.2	30.67	75	52	4	10	88	1889	2113	1.6	34.1
3702.AT1G75330.1	AT1G34370.3	42.55	47	27	7	18	71	1254	1114	1.6	34.1
3702.AT1G75330.1	AT3G26934.1	43.33	30	17	0	34	63	98	9	1.6	32.9
3702.AT1G75330.1	AT2G43410.3	26.53	49	36	0	25	73	2140	1994	1.6	35.3
3702.AT1G75330.1	AT4G30110.1	50	44	22	6	14	63	1771	1640	1.6	35
3702.AT1G75330.1	AT2G43410.4	26.53	49	36	0	25	73	2140	1994	1.7	35.3
3702.AT1G75330.1	AT4G33740.3	33.9	59	39	0	6	64	749	573	1.7	33.8
3702.AT1G75330.1	AT4G31441.1	52.38	21	10	1	22	42	68	3	1.7	29.8
3702.AT1G75330.1	AT5G26230.1	35.9	39	25	0	29	67	430	546	1.7	32.9
3702.AT1G75330.1	AT4G36090.3	34.58	107	69	15	17	123	964	609	1.8	34.1
3702.AT1G75330.1	AT4G36090.1	34.58	107	69	15	17	123	991	636	1.8	34.1
3702.AT1G75330.1	AT3G18360.1	41.67	24	14	0	41	64	115	186	1.8	32.5
3702.AT1G75330.1	AT4G36090.2	34.58	107	69	15	17	123	1001	646	1.8	34.1
3702.AT1G75330.1	AT3G57670.1	35.56	45	29	0	19	63	117	251	1.9	34.1
3702.AT1G75330.1	AT1G29220.2	31.43	105	72	3	14	119	351	31	1.9	33.7
3702.AT1G75330.1	AT2G43410.2	26.53	49	36	0	25	73	2140	1994	1.9	35.3
3702.AT1G75330.1	AT2G43410.1	26.53	49	36	0	25	73	2140	1994	1.9	35.3
3702.AT1G75330.1	AT4G32260.1	31.15	61	42	2	3	64	818	633	1.9	32.8
3702.AT1G75330.1	AT1G08960.1	28.38	74	53	3	15	88	106	336	1.9	34
3702.AT1G75330.1	AT4G33740.1	33.9	59	39	0	6	64	940	764	2	33.7
3702.AT1G75330.1	AT2G21240.2	35	60	38	4	11	69	1228	1042	2	33.4
3702.AT1G75330.1	AT2G21240.1	35	60	38	4	11	69	1232	1046	2	33.4
3702.AT1G75330.1	AT3G45450.1	36.76	68	42	9	9	77	233	16	2	33.4
3702.AT5G14800.1	AT5G14800.2	98.84	172	0	140	1	170	222	1145	1e-27	123.8
3702.AT5G14800.1	AT5G14800.2	98.99	99	0	36	179	276	1248	1647	3.1e-23	108.9
3702.AT5G14800.1	AT5G14800.1	98.84	173	0	140	1	171	222	1148	1e-27	123.8
3702.AT5G14800.1	AT5G14800.1	98.99	99	0	36	179	276	1248	1647	3.1e-23	108.9
3702.AT2G39800.1	AT2G39800.2	96.44	449	7	300	79	518	1009	3204	9.9e-40	166.4
3702.AT2G39800.1	AT2G39800.2	98.14	161	0	156	511	668	3266	4199	6.8e-20	100.5
3702.AT2G39800.1	AT2G39800.2	100	59	0	49	20	78	466	789	5e-09	64.4
3702.AT2G39800.1	AT2G39800.2	92.86	56	3	35	663	717	4274	4541	1.3e-05	53.1
3702.AT2G39800.1	AT2G39800.2	100	21	0	0	1	21	121	183	0.13	39.8
3702.AT2G39800.1	AT2G39800.3	96.44	449	7	300	79	518	1011	3206	1e-39	166.4
3702.AT2G39800.1	AT2G39800.3	98.14	161	0	156	511	668	3268	4201	7e-20	100.5
3702.AT2G39800.1	AT2G39800.3	100	59	0	49	20	78	468	791	5e-09	64.4
3702.AT2G39800.1	AT2G39800.3	92.86	56	3	35	663	717	4276	4543	1.4e-05	53.1
3702.AT2G39800.1	AT2G39800.3	100	21	0	0	1	21	123	185	0.14	39.8
3702.AT2G39800.1	AT2G39800.4	96.44	449	7	300	79	518	1011	3206	1e-39	166.4
3702.AT2G39800.1	AT2G39800.4	98.14	161	0	156	511	668	3268	4201	7e-20	100.5
3702.AT2G39800.1	AT2G39800.4	100	59	0	49	20	78	468	791	5e-09	64.4
3702.AT2G39800.1	AT2G39800.4	92.86	56	3	35	663	717	4276	4543	1.4e-05	53.1
3702.AT2G39800.1	AT2G39800.4	100	21	0	0	1	21	123	185	0.14	39.8
3702.AT2G39800.1	AT2G39800.1	96.44	449	7	300	79	518	1269	3464	1e-39	166.4
3702.AT2G39800.1	AT2G39800.1	98.14	161	0	156	511	668	3526	4459	7.2e-20	100.5
3702.AT2G39800.1	AT2G39800.1	100	59	0	49	20	78	726	1049	5.2e-09	64.4
3702.AT2G39800.1	AT2G39800.1	92.86	56	3	35	663	717	4534	4801	1.4e-05	53.1
3702.AT2G39800.1	AT2G39800.1	100	21	0	0	1	21	381	443	0.14	39.8
3702.AT2G39800.1	AT3G55610.2	87.53	377	43	352	79	451	809	2973	2.2e-36	155
3702.AT2G39800.1	AT3G55610.2	85.63	174	23	167	450	621	3075	4083	3.8e-15	84.5
3702.AT2G39800.1	AT3G55610.2	95	60	3	29	19	78	462	728	6.1e-09	63.9
3702.AT2G39800.1	AT3G55610.1	87.53	377	43	352	79	451	809	2973	2.8e-36	155
3702.AT2G39800.1	AT3G55610.1	87.44	223	25	241	450	669	3075	4445	4.7e-15	84.5
3702.AT2G39800.1	AT3G55610.1	95	60	3	29	19	78	462	728	7.5e-09	63.9
3702.AT2G39800.1	AT3G55610.1	87.76	49	5	33	668	715	4542	4780	0.0013	46.5
3702.AT3G55610.1	AT3G55610.2	98.94	377	0	352	79	451	809	2973	5.5e-39	163.7
3702.AT3G55610.1	AT3G55610.2	98.85	174	0	167	450	621	3075	4083	2.6e-19	98.3
3702.AT3G55610.1	AT3G55610.2	96.67	60	2	29	19	78	462	728	3.5e-09	64.7
3702.AT3G55610.1	AT3G55610.2	100	21	0	0	1	21	105	167	0.17	39.2
3702.AT3G55610.1	AT3G55610.1	98.94	377	0	352	79	451	809	2973	6.8e-39	163.7
3702.AT3G55610.1	AT3G55610.1	98.65	223	0	241	450	669	3075	4445	3.2e-19	98.3
3702.AT3G55610.1	AT3G55610.1	98.33	60	0	33	668	726	4542	4813	6.6e-10	67.4
3702.AT3G55610.1	AT3G55610.1	96.67	60	2	29	19	78	462	728	4.3e-09	64.7
3702.AT3G55610.1	AT2G39800.2	84.93	458	60	300	79	527	1009	3231	6.9e-36	153.7
3702.AT3G55610.1	AT2G39800.2	84.47	161	22	156	511	668	3266	4199	1e-15	86.7
3702.AT3G55610.1	AT2G39800.2	98.31	59	1	49	20	78	466	789	2.9e-09	65.3
3702.AT3G55610.1	AT2G39800.2	79.31	58	11	35	663	719	4274	4547	0.00013	49.8
3702.AT3G55610.1	AT2G39800.3	84.93	458	60	300	79	527	1011	3233	7e-36	153.7
3702.AT3G55610.1	AT2G39800.3	84.47	161	22	156	511	668	3268	4201	1e-15	86.7
3702.AT3G55610.1	AT2G39800.3	98.31	59	1	49	20	78	468	791	2.9e-09	65.3
3702.AT3G55610.1	AT2G39800.3	79.31	58	11	35	663	719	4276	4549	0.00013	49.8
3702.AT3G55610.1	AT2G39800.4	84.93	458	60	300	79	527	1011	3233	7e-36	153.7
3702.AT3G55610.1	AT2G39800.4	84.47	161	22	156	511	668	3268	4201	1e-15	86.7
3702.AT3G55610.1	AT2G39800.4	98.31	59	1	49	20	78	468	791	2.9e-09	65.3
3702.AT3G55610.1	AT2G39800.4	79.31	58	11	35	663	719	4276	4549	0.00013	49.8
3702.AT3G55610.1	AT2G39800.1	84.93	458	60	300	79	527	1269	3491	7.3e-36	153.7
3702.AT3G55610.1	AT2G39800.1	84.47	161	22	156	511	668	3526	4459	1.1e-15	86.7
3702.AT3G55610.1	AT2G39800.1	98.31	59	1	49	20	78	726	1049	3e-09	65.3
3702.AT3G55610.1	AT2G39800.1	79.31	58	11	35	663	719	4534	4807	0.00014	49.8

## Sheet: DELTA-OAT_interacting_genes
Symbol	Score	Functions	Links
DELTA-OAT	0.759439	alpha-amino	acid	biosynthetic	process,	alpha-amino	acid	metabolic	process,	arginine	metabolic	process,	cellular	amino	acid	biosynthetic	process,	cellular	amino	acid	metabolic	process,	glutamine	family	amino	acid	biosynthetic	process,	glutamine	family	amino	acid	metabolic	process,	transaminase	activity,	transferase	activity,	transferring	nitrogenous	groups,	vitamin	B6	binding,	vitamin	binding	http://www.ncbi.nlm.nih.gov/sites/entrez?db=gene&cmd=search&term=834660
OTC	0.0139483	alpha-amino	acid	biosynthetic	process,	alpha-amino	acid	metabolic	process,	arginine	metabolic	process,	cellular	amino	acid	biosynthetic	process,	cellular	amino	acid	metabolic	process,	glutamine	family	amino	acid	biosynthetic	process,	glutamine	family	amino	acid	metabolic	process	http://www.ncbi.nlm.nih.gov/sites/entrez?db=gene&cmd=search&term=843869
AT1G80600	0.0117824		http://www.ncbi.nlm.nih.gov/sites/entrez?db=gene&cmd=search&term=844399
AtNMNAT	0.0080202		http://www.ncbi.nlm.nih.gov/sites/entrez?db=gene&cmd=search&term=835675
PYD4	0.00290362		http://www.ncbi.nlm.nih.gov/sites/entrez?db=gene&cmd=search&term=820034
BIO3-BIO1	0.00276294	transaminase	activity,	transferase	activity,	transferring	nitrogenous	groups	http://www.ncbi.nlm.nih.gov/sites/entrez?db=gene&cmd=search&term=835863
AGT3	0.00268394		http://www.ncbi.nlm.nih.gov/sites/entrez?db=gene&cmd=search&term=818421
AGT2	0.0026447		http://www.ncbi.nlm.nih.gov/sites/entrez?db=gene&cmd=search&term=830120
POP2	0.00264046	alpha-amino	acid	metabolic	process,	cellular	amino	acid	metabolic	process,	glutamine	family	amino	acid	metabolic	process,	transaminase	activity,	transferase	activity,	transferring	nitrogenous	groups	http://www.ncbi.nlm.nih.gov/sites/entrez?db=gene&cmd=search&term=821784
GSA1	0.00251897	vitamin	B6	binding,	vitamin	binding	http://www.ncbi.nlm.nih.gov/sites/entrez?db=gene&cmd=search&term=836476
GSA2	0.00246797	vitamin	B6	binding,	vitamin	binding	http://www.ncbi.nlm.nih.gov/sites/entrez?db=gene&cmd=search&term=824034
AT4G24830	0.00217524	alpha-amino	acid	biosynthetic	process,	alpha-amino	acid	metabolic	process,	arginine	metabolic	process,	cellular	amino	acid	biosynthetic	process,	cellular	amino	acid	metabolic	process,	glutamine	family	amino	acid	biosynthetic	process,	glutamine	family	amino	acid	metabolic	process	http://www.ncbi.nlm.nih.gov/sites/entrez?db=gene&cmd=search&term=828586
NAGS1	0.0017759		http://www.ncbi.nlm.nih.gov/sites/entrez?db=gene&cmd=search&term=816822
NAGS2	0.00160767		http://www.ncbi.nlm.nih.gov/sites/entrez?db=gene&cmd=search&term=829921
DUR3	0.00153295		http://www.ncbi.nlm.nih.gov/sites/entrez?db=gene&cmd=search&term=834574
EIF6-2	0.00146384		http://www.ncbi.nlm.nih.gov/sites/entrez?db=gene&cmd=search&term=824728
NAGK	0.00123915	alpha-amino	acid	biosynthetic	process,	alpha-amino	acid	metabolic	process,	arginine	metabolic	process,	cellular	amino	acid	biosynthetic	process,	cellular	amino	acid	metabolic	process,	glutamine	family	amino	acid	biosynthetic	process,	glutamine	family	amino	acid	metabolic	process	http://www.ncbi.nlm.nih.gov/sites/entrez?db=gene&cmd=search&term=824923
AP3	0.00115856	specification	of	plant	organ	identity	http://www.ncbi.nlm.nih.gov/sites/entrez?db=gene&cmd=search&term=824601
PI	0.0011119	specification	of	plant	organ	identity	http://www.ncbi.nlm.nih.gov/sites/entrez?db=gene&cmd=search&term=832146
DSK2B	0.000849403		http://www.ncbi.nlm.nih.gov/sites/entrez?db=gene&cmd=search&term=816225
AGL12	0.000831206		http://www.ncbi.nlm.nih.gov/sites/entrez?db=gene&cmd=search&term=843497
